# Supplementary material for: 4-(2-Amino­phen­yl)-10-oxa-4-aza­tricyclo­[5.2.1.02,6]dec-8-ene-3,5-dione
Source: Acta Crystallogr Sect E Struct Rep Online. 2011 Feb 9;67(Pt 3):o588. doi: 10.1107/S160053681100362X (PMC3052145; doi:10.1107/S160053681100362X)
Supplement: Supplementary file 2 [file e-67-0o588-Isup2.hkl]

# 
# h,k,l, Fc-squared, Fo-squared, sigma(Fo-squared) and status flag 
# 
data_I
_shelx_title ' 100819h in Pca2(1)' 
_shelx_refln_list_code          4 
_shelx_F_calc_maximum      111.47 
_exptl_crystal_F_000       536.00 
_reflns_d_resolution_high  0.8404 
 
loop_ 
 _symmetry_equiv_pos_as_xyz 
 'x, y, z' 
 '-x, -y, z+1/2' 
 'x+1/2, -y, z' 
 '-x+1/2, y, z+1/2' 
 
_cell_length_a    10.4457 
_cell_length_b     8.8245 
_cell_length_c    13.2114 
_cell_angle_alpha  90.000 
_cell_angle_beta   90.000 
_cell_angle_gamma  90.000 
 
_shelx_F_squared_multiplier     1.000 
 
loop_ 
 _refln_index_h 
 _refln_index_k 
 _refln_index_l 
 _refln_F_squared_calc 
 _refln_F_squared_meas 
 _refln_F_squared_sigma 
 _refln_observed_status 
   2   0   0     7685.59     8098.97     56.31 o 
   4   0   0      455.05      460.97     23.37 o 
   6   0   0       25.64       29.69      9.43 o 
   8   0   0        0.48       -4.17      5.16 o 
  10   0   0       41.40       32.27     10.33 o 
  12   0   0       22.10       16.38     12.81 o 
   0   1   0     5717.78     5215.13     53.71 o 
   1   1   0       29.81       27.24      2.04 o 
   2   1   0       42.79       38.90      2.38 o 
   3   1   0     2609.72     2558.22     28.57 o 
   4   1   0     3527.44     3611.64     43.01 o 
   5   1   0      181.80      197.87     12.33 o 
   6   1   0       18.48       20.06      5.37 o 
   7   1   0       32.34       26.97      6.45 o 
   8   1   0        0.21        1.55      4.06 o 
   9   1   0        3.33        1.13      5.44 o 
  10   1   0        4.95        1.93      5.01 o 
  11   1   0       37.86       43.66      9.15 o 
  12   1   0       10.72        7.19      6.64 o 
   0   2   0        0.10        0.50      2.48 o 
   1   2   0      263.56      275.57     14.10 o 
   2   2   0     5485.42     5529.89    111.98 o 
   3   2   0     1200.49     1322.38     16.50 o 
   4   2   0     2936.36     3132.52     29.83 o 
   5   2   0       57.65       64.51      4.82 o 
   6   2   0      160.54      180.86     22.05 o 
   7   2   0      241.29      283.87     17.95 o 
   8   2   0       41.90       47.79      9.88 o 
   9   2   0       38.14       34.36      8.96 o 
  10   2   0        1.45        1.59      5.88 o 
  11   2   0       12.33       12.39      8.77 o 
  12   2   0       23.75       27.87      9.66 o 
   0   3   0       89.25       74.39      8.24 o 
   1   3   0      770.13      740.11     18.22 o 
   2   3   0      669.17      699.92     17.58 o 
   3   3   0       71.73       69.06      4.23 o 
   4   3   0      176.01      182.96      7.73 o 
   5   3   0      611.39      676.96     20.75 o 
   6   3   0      101.80      101.93     10.92 o 
   7   3   0       12.19        6.58      5.10 o 
   8   3   0       22.83       11.99      6.70 o 
   9   3   0       59.57       62.06     13.60 o 
  10   3   0        0.00        1.91      7.82 o 
  11   3   0       16.87       18.01      8.81 o 
   0   4   0      641.00      664.90     28.45 o 
   1   4   0      998.97      946.62     23.26 o 
   2   4   0      537.07      500.43     28.83 o 
   3   4   0      185.83      203.39     11.81 o 
   4   4   0      309.64      314.20     11.53 o 
   5   4   0       43.76       39.02      7.48 o 
   6   4   0      155.04      178.53     14.89 o 
   7   4   0        2.63       -1.50      5.01 o 
   8   4   0        0.65        0.88      6.60 o 
   9   4   0       35.79       50.48     10.79 o 
  10   4   0        5.49       -0.01      6.77 o 
  11   4   0        1.38       -1.58      7.61 o 
   0   5   0       11.65        3.67      5.36 o 
   1   5   0        0.06        3.85      3.40 o 
   2   5   0      164.58      154.05     11.19 o 
   3   5   0       70.47       70.01      7.18 o 
   4   5   0       40.11       42.29      7.50 o 
   5   5   0       35.81       33.82      7.55 o 
   6   5   0        6.21       10.74      6.21 o 
   7   5   0       58.93       62.21     20.01 o 
   8   5   0       21.37       45.65     11.10 o 
   9   5   0       46.44       53.65     12.29 o 
  10   5   0        3.29       -1.57      9.53 o 
   0   6   0        3.46       -1.49      4.57 o 
   1   6   0       11.78       12.24      5.18 o 
   2   6   0      456.64      511.90     47.30 o 
   3   6   0      861.90      914.06     67.79 o 
   4   6   0       22.00       29.44      7.55 o 
   5   6   0        4.16        1.06      5.74 o 
   6   6   0       13.18       16.24      7.86 o 
   7   6   0        1.72       -0.49      6.45 o 
   8   6   0       23.63       41.33     10.64 o 
   9   6   0        2.09       -5.03      9.43 o 
  10   6   0        1.94       -5.96     13.30 o 
   0   7   0      552.62      524.20     34.18 o 
   1   7   0      112.19       91.42      8.48 o 
   2   7   0      533.63      533.50     56.09 o 
   3   7   0       57.86       57.56      7.91 o 
   4   7   0       11.23        6.29      6.68 o 
   5   7   0      184.14      227.62     28.90 o 
   6   7   0       11.25       17.45      8.03 o 
   7   7   0       15.75        8.02      8.05 o 
   8   7   0        0.89      -10.42     11.32 o 
   9   7   0        1.86       -0.10     18.17 o 
   0   8   0      234.30      225.55     23.74 o 
   1   8   0      184.39      196.69     13.45 o 
   2   8   0      132.83      128.82     12.27 o 
   3   8   0       17.76       14.56      6.06 o 
   4   8   0       51.24       55.11     15.19 o 
   5   8   0        2.25       -0.79      8.67 o 
   6   8   0        9.07       14.89     15.59 o 
   7   8   0        1.58       -4.17     12.91 o 
   8   8   0       12.16       23.43     18.37 o 
   0   9   0       51.78       48.55     15.19 o 
   1   9   0        4.62       12.38      6.70 o 
   2   9   0        4.02        2.99      6.86 o 
   3   9   0       21.72       31.03      9.58 o 
   4   9   0        6.45        6.85     19.26 o 
   5   9   0        9.23       17.08     16.18 o 
   6   9   0        6.81       26.91     19.86 o 
   0  10   0       29.65       13.50     10.43 o 
   1  10   0       15.01       35.94     17.28 o 
   2  10   0        0.40       15.29     17.67 o 
   3  10   0        0.18        6.06     19.36 o 
   2   0   1    12424.74    12537.60     64.37 o 
   4   0   1      376.81      335.09     11.46 o 
   6   0   1      114.78      112.92      7.70 o 
   8   0   1       14.99        9.63      4.95 o 
  10   0   1      162.50      148.49     14.94 o 
  12   0   1       11.82       17.90      7.82 o 
   1   1   1     2092.33     2015.94     25.53 o 
   2   1   1     2631.45     2710.52     21.85 o 
   3   1   1     2072.02     2039.56     30.87 o 
   4   1   1      789.62      816.42     11.86 o 
   5   1   1      724.17      736.72     12.54 o 
   6   1   1      539.21      547.97     13.04 o 
   7   1   1      135.31      114.67      6.52 o 
   8   1   1       13.20        8.74      4.04 o 
   9   1   1        3.65        4.36      3.52 o 
  10   1   1        4.37        4.10      4.15 o 
  11   1   1        5.79        6.07      4.47 o 
  12   1   1       10.52       12.03      5.42 o 
   1   2   1      260.06      267.03      5.39 o 
   2   2   1     4386.77     4538.09     96.52 o 
   3   2   1       53.91       48.47      3.04 o 
   4   2   1      681.88      712.40     12.24 o 
   5   2   1      834.42      880.15     18.54 o 
   6   2   1      402.40      425.70     11.30 o 
   7   2   1       46.03       47.70      5.80 o 
   8   2   1      107.00       99.21      8.36 o 
   9   2   1       17.90       15.51      4.75 o 
  10   2   1       20.65       21.27      5.68 o 
  11   2   1        5.99        1.14      4.78 o 
  12   2   1        4.45        3.32      5.40 o 
   1   3   1      363.90      379.58      7.35 o 
   2   3   1      318.14      332.17     11.19 o 
   3   3   1      225.31      235.73      4.87 o 
   4   3   1       86.58       81.70      4.42 o 
   5   3   1      284.36      292.52      8.85 o 
   6   3   1      362.14      397.06     16.84 o 
   7   3   1        1.71        2.24      3.71 o 
   8   3   1       11.12        7.92      3.94 o 
   9   3   1       77.91       78.89      8.43 o 
  10   3   1        9.42        5.34      4.73 o 
  11   3   1        2.25        5.00      5.57 o 
   1   4   1      228.92      219.25      7.17 o 
   2   4   1      332.89      336.35      8.35 o 
   3   4   1       27.40       24.68      2.39 o 
   4   4   1       92.89       86.91      6.70 o 
   5   4   1       55.68       62.90      6.33 o 
   6   4   1      230.85      254.45     12.30 o 
   7   4   1       68.36       80.47      7.56 o 
   8   4   1        2.26        2.89      4.00 o 
   9   4   1        0.64        0.35      4.65 o 
  10   4   1        9.31       12.37      6.17 o 
  11   4   1        1.00        2.68      6.71 o 
   1   5   1      338.08      351.45     14.53 o 
   2   5   1      138.49      132.26      6.15 o 
   3   5   1      152.82      154.25      7.28 o 
   4   5   1      402.37      429.85     32.63 o 
   5   5   1       17.47       17.05      4.30 o 
   6   5   1      142.50      149.64     10.36 o 
   7   5   1      111.24      118.09     10.00 o 
   8   5   1       41.16       32.97      6.48 o 
   9   5   1       24.43       25.98      6.98 o 
  10   5   1       30.95       32.73      9.41 o 
   1   6   1       85.27       83.73      5.75 o 
   2   6   1        9.07        6.89      2.69 o 
   3   6   1       13.99       11.23      3.12 o 
   4   6   1      244.35      258.73     24.35 o 
   5   6   1       72.32       69.28      7.24 o 
   6   6   1        9.22        8.94      4.76 o 
   7   6   1       20.79       19.08      5.94 o 
   8   6   1        2.07        5.56      6.57 o 
   9   6   1        6.30        0.51      7.56 o 
  10   6   1        7.50       13.59      9.84 o 
   1   7   1      114.39      106.11      7.18 o 
   2   7   1       68.14       66.60      6.51 o 
   3   7   1       83.20       86.05     10.07 o 
   4   7   1      223.94      227.91     18.57 o 
   5   7   1      121.15      146.19     11.05 o 
   6   7   1       36.93       35.22      8.66 o 
   7   7   1        0.66        8.17      7.34 o 
   8   7   1        1.93        5.79      8.09 o 
   9   7   1       34.97       53.29     15.19 o 
   1   8   1      332.62      339.84     12.16 o 
   2   8   1      141.61      142.10      9.05 o 
   3   8   1       21.87       19.19      5.39 o 
   4   8   1       17.52       18.48      7.49 o 
   5   8   1       10.86       18.07      8.73 o 
   6   8   1        6.50        8.95      8.35 o 
   7   8   1        1.95       10.57      8.49 o 
   8   8   1        5.56       12.93     15.23 o 
   1   9   1       80.87       81.00      9.13 o 
   2   9   1       24.26       32.12      6.55 o 
   3   9   1        7.36        9.76      6.67 o 
   4   9   1        1.11        1.42      7.15 o 
   5   9   1        1.56       13.13     12.45 o 
   6   9   1        1.56       10.99     11.18 o 
   1  10   1       20.60       29.90      9.68 o 
   2  10   1        9.34       14.20      8.96 o 
   3  10   1        0.61        2.04      8.09 o 
   0   0   2     4869.38     5121.48     39.28 o 
   2   0   2     9625.90     9278.31    246.54 o 
   4   0   2     2030.39     2193.73     55.97 o 
   6   0   2       44.22       39.88      5.16 o 
   8   0   2       40.35       34.06      8.82 o 
  10   0   2      132.73      110.55     12.91 o 
  12   0   2       35.38       27.34      8.81 o 
   0   1   2     9547.79     9106.81    182.23 o 
   1   1   2     4963.33     4814.85     42.74 o 
   2   1   2     1110.95     1007.87     14.17 o 
   3   1   2      596.85      576.24      7.81 o 
   4   1   2      473.88      526.74     10.06 o 
   5   1   2      154.36      159.65      6.20 o 
   6   1   2      368.45      331.82     10.45 o 
   7   1   2      348.17      335.77     12.14 o 
   8   1   2      207.32      202.43     10.74 o 
   9   1   2       52.50       47.13      7.29 o 
  10   1   2        1.12        2.55      3.87 o 
  11   1   2       16.57       15.48      5.03 o 
  12   1   2        5.01        6.89      5.79 o 
   0   2   2     2310.50     2241.08     19.25 o 
   1   2   2      354.60      331.96      5.30 o 
   2   2   2     1401.77     1426.85     18.85 o 
   3   2   2     3471.54     3529.60     64.01 o 
   4   2   2      318.63      335.54      8.31 o 
   5   2   2      499.14      537.17     14.82 o 
   6   2   2       82.31       76.08      4.82 o 
   7   2   2      104.19       86.15      6.00 o 
   8   2   2        4.63        3.67      3.91 o 
   9   2   2       35.46       28.74      5.83 o 
  10   2   2       30.05       33.24      6.18 o 
  11   2   2        2.83        0.00      4.57 o 
  12   2   2       13.50       17.88      5.87 o 
   0   3   2      112.42      112.41      4.32 o 
   1   3   2      580.81      592.33     11.75 o 
   2   3   2      404.27      431.17      8.33 o 
   3   3   2       34.33       30.28      2.56 o 
   4   3   2       46.15       44.33      3.49 o 
   5   3   2      190.18      205.52      9.04 o 
   6   3   2       79.25       90.93      7.35 o 
   7   3   2       68.35       71.98      7.10 o 
   8   3   2       28.87       21.80      5.36 o 
   9   3   2       14.16       13.68      5.31 o 
  10   3   2       30.92       28.28      6.53 o 
  11   3   2        0.43        0.73      5.95 o 
   0   4   2     1970.84     2053.41     30.38 o 
   1   4   2      345.87      353.26      8.24 o 
   2   4   2      346.41      368.52      9.52 o 
   3   4   2      195.58      206.91      8.24 o 
   4   4   2      688.40      723.74     28.71 o 
   5   4   2      110.51      112.68      6.34 o 
   6   4   2      100.58      105.83      9.17 o 
   7   4   2       10.10        6.06      4.80 o 
   8   4   2       18.45       13.39      5.30 o 
   9   4   2       21.32       29.35      6.54 o 
  10   4   2       21.24       21.98      7.33 o 
  11   4   2        0.67       -4.17      7.16 o 
   0   5   2      439.69      389.46     17.90 o 
   1   5   2       11.05        8.85      2.32 o 
   2   5   2      237.89      240.30     16.61 o 
   3   5   2      245.46      257.91      8.91 o 
   4   5   2      297.62      317.66      9.68 o 
   5   5   2      169.79      175.59     13.03 o 
   6   5   2       58.93       62.33      7.41 o 
   7   5   2       44.21       41.59      6.81 o 
   8   5   2        3.57        4.78      6.63 o 
   9   5   2       30.10       29.79      8.58 o 
  10   5   2        3.44        6.10      7.92 o 
   0   6   2      400.15      434.10     15.18 o 
   1   6   2       23.07       26.27      3.42 o 
   2   6   2       73.27       68.89      8.07 o 
   3   6   2      183.30      179.22      8.03 o 
   4   6   2       81.79       86.45     13.56 o 
   5   6   2        7.47        1.58      3.53 o 
   6   6   2       18.96       21.56      7.24 o 
   7   6   2       83.14       98.39     16.50 o 
   8   6   2        0.62        3.00      6.46 o 
   9   6   2       26.91       19.88     10.10 o 
  10   6   2       13.61       15.05     10.42 o 
   0   7   2      110.49      113.50      9.01 o 
   1   7   2       47.70       45.18      4.80 o 
   2   7   2       88.74       87.74      6.48 o 
   3   7   2      231.04      256.07     24.59 o 
   4   7   2      180.38      199.08     21.77 o 
   5   7   2       92.08      121.78     26.60 o 
   6   7   2       42.18       52.40      9.23 o 
   7   7   2        0.95        1.20      7.10 o 
   8   7   2       31.13       33.09      9.99 o 
   9   7   2       16.56       20.50     10.13 o 
   0   8   2      253.31      261.10     16.38 o 
   1   8   2       35.95       39.43      5.61 o 
   2   8   2       49.42       48.91      6.74 o 
   3   8   2       14.36       13.92      5.82 o 
   4   8   2       55.90       70.16      9.02 o 
   5   8   2        7.43        7.56      6.19 o 
   6   8   2       10.70        4.38      7.77 o 
   7   8   2        3.56       15.12      8.37 o 
   0   9   2       75.83       89.69     20.06 o 
   1   9   2       70.01       60.60     12.36 o 
   2   9   2       18.09       19.23      6.69 o 
   3   9   2       20.38       30.21      7.85 o 
   4   9   2        3.20        0.54      6.25 o 
   5   9   2       26.80       35.04     10.70 o 
   6   9   2        8.48       20.78     10.86 o 
   0  10   2       45.21       38.03     14.50 o 
   1  10   2        8.38       17.78      7.20 o 
   2  10   2        2.83       12.71      8.89 o 
   3  10   2        5.57        1.93      7.53 o 
   2   0   3    11195.24    11171.67     84.76 o 
   4   0   3     1726.21     1697.90     44.14 o 
   6   0   3      140.78      135.36      9.81 o 
   8   0   3      290.69      311.32     15.11 o 
  10   0   3       20.52       15.17      9.23 o 
  12   0   3       18.11       12.64      7.55 o 
   1   1   3      465.70      432.54      8.77 o 
   2   1   3      477.31      495.50      7.05 o 
   3   1   3     1726.92     1866.57     18.77 o 
   4   1   3      697.22      708.52     10.36 o 
   5   1   3      533.91      566.67     10.02 o 
   6   1   3       95.73       82.91      4.39 o 
   7   1   3       68.82       71.82      5.22 o 
   8   1   3      118.87      108.71      6.70 o 
   9   1   3      154.71      138.08      9.13 o 
  10   1   3       52.24       37.73      6.29 o 
  11   1   3       39.51       35.57      6.10 o 
  12   1   3        1.50        1.49      4.91 o 
   1   2   3      179.51      175.24      4.45 o 
   2   2   3      987.50     1016.75     17.27 o 
   3   2   3        8.23        4.69      1.31 o 
   4   2   3     1203.97     1242.44     12.60 o 
   5   2   3      158.70      153.02      5.50 o 
   6   2   3      658.74      688.73     14.16 o 
   7   2   3        8.70        8.29      2.88 o 
   8   2   3       23.71       16.37      4.20 o 
   9   2   3       30.40       24.37      5.59 o 
  10   2   3        1.90        4.00      4.24 o 
  11   2   3        0.61       -1.25      4.45 o 
   1   3   3     1193.02     1221.94     17.10 o 
   2   3   3      383.19      387.34      7.79 o 
   3   3   3       40.46       39.26      2.43 o 
   4   3   3      206.88      221.27      6.88 o 
   5   3   3      131.88      136.73      6.33 o 
   6   3   3       42.35       43.61      4.15 o 
   7   3   3        2.42        2.80      3.42 o 
   8   3   3       49.12       51.77      6.76 o 
   9   3   3        2.04        1.39      4.46 o 
  10   3   3        3.52        2.15      5.69 o 
  11   3   3       14.44       13.04      7.25 o 
   1   4   3      294.29      308.17      9.78 o 
   2   4   3      122.57      120.90      5.15 o 
   3   4   3      454.05      484.64     13.31 o 
   4   4   3       30.95       32.87      3.23 o 
   5   4   3       15.88       14.02      3.39 o 
   6   4   3       12.70       12.67      4.33 o 
   7   4   3       15.57       19.05      4.94 o 
   8   4   3        2.01        1.95      5.67 o 
   9   4   3        2.67        5.83      6.30 o 
  10   4   3       11.36       13.07      6.92 o 
  11   4   3        0.27       -7.38      7.36 o 
   1   5   3       62.97       53.80      4.28 o 
   2   5   3       76.57       67.24      4.66 o 
   3   5   3       85.38       81.60      5.20 o 
   4   5   3      137.94      145.96      6.87 o 
   5   5   3      245.85      272.16     15.67 o 
   6   5   3      142.59      140.44     11.89 o 
   7   5   3       40.25       63.16      9.93 o 
   8   5   3        8.14        4.06      6.66 o 
   9   5   3        0.20       -0.96      6.01 o 
  10   5   3        0.34        0.39      7.91 o 
   1   6   3        4.53        4.07      2.88 o 
   2   6   3      135.49      133.12      7.23 o 
   3   6   3       19.65       18.16      3.63 o 
   4   6   3       39.92       37.36      7.21 o 
   5   6   3      117.74      141.13     15.67 o 
   6   6   3       19.86       25.37      6.95 o 
   7   6   3       30.13       38.85      8.72 o 
   8   6   3        3.30        3.91      7.39 o 
   9   6   3       10.02       12.89      8.83 o 
   1   7   3      105.59      106.24      7.91 o 
   2   7   3       26.03       23.54      5.43 o 
   3   7   3      206.55      231.96     14.56 o 
   4   7   3        7.46        7.10      5.26 o 
   5   7   3       20.34       26.40      6.79 o 
   6   7   3      145.39      168.46     21.48 o 
   7   7   3       49.07       67.10     11.85 o 
   8   7   3       20.55       27.26      8.59 o 
   1   8   3       41.01       41.07      6.78 o 
   2   8   3       13.68        9.86      5.67 o 
   3   8   3       69.03       78.77     16.24 o 
   4   8   3       63.18       73.77      8.99 o 
   5   8   3        1.55       -1.37      5.82 o 
   6   8   3       20.18       17.41      7.43 o 
   7   8   3        7.24        9.84      9.51 o 
   1   9   3      106.18      115.08     19.61 o 
   2   9   3       14.77       19.71      6.14 o 
   3   9   3       14.29       16.76      8.47 o 
   4   9   3        1.89        0.41      6.56 o 
   5   9   3        5.20       20.46      9.83 o 
   1  10   3        1.30        4.53      6.17 o 
   2  10   3        0.06       14.92      8.92 o 
   0   0   4     3749.00     3926.02     40.06 o 
   2   0   4      848.83      825.21     11.52 o 
   4   0   4      847.01      790.74     14.85 o 
   6   0   4      294.93      302.99     16.43 o 
   8   0   4      326.00      337.39     35.41 o 
  10   0   4        5.04       -1.17      7.60 o 
  12   0   4        6.19        6.40      8.01 o 
   0   1   4      181.65      183.56      5.41 o 
   1   1   4     1284.58     1236.37     15.32 o 
   2   1   4      256.49      247.33      4.86 o 
   3   1   4      348.02      336.52      8.33 o 
   4   1   4      119.80      121.93      4.26 o 
   5   1   4      136.77      128.43      5.07 o 
   6   1   4      358.59      379.29      9.17 o 
   7   1   4      135.02      129.75      6.80 o 
   8   1   4      176.12      185.41     10.97 o 
   9   1   4      212.08      214.00     19.17 o 
  10   1   4       49.13       34.46      5.47 o 
  11   1   4        0.80        1.70      4.75 o 
   0   2   4       74.14       63.97      3.31 o 
   1   2   4      118.05      115.94      3.93 o 
   2   2   4      431.39      446.32      8.01 o 
   3   2   4       55.32       60.50      2.80 o 
   4   2   4      303.66      281.15      7.26 o 
   5   2   4      169.05      166.00      6.91 o 
   6   2   4       41.00       41.42      4.08 o 
   7   2   4      122.38      111.45      8.65 o 
   8   2   4      212.50      233.13     10.67 o 
   9   2   4      100.15       99.86      7.86 o 
  10   2   4       31.43       34.89      9.28 o 
  11   2   4        5.97       11.80      6.88 o 
   0   3   4     4090.14     4228.95     32.58 o 
   1   3   4      597.15      600.75     11.46 o 
   2   3   4      334.62      346.22      9.92 o 
   3   3   4      736.32      752.38     20.62 o 
   4   3   4      599.16      606.35     23.70 o 
   5   3   4      320.52      358.20     11.92 o 
   6   3   4        0.26       -1.07      2.52 o 
   7   3   4       20.94       16.75      4.27 o 
   8   3   4        1.85        3.42      4.76 o 
   9   3   4        6.37        6.68      5.32 o 
  10   3   4       52.75       47.25      9.39 o 
  11   3   4        9.80       16.63      7.33 o 
   0   4   4     3250.75     3479.71     46.10 o 
   1   4   4      187.65      184.28      5.12 o 
   2   4   4      633.54      694.77     13.39 o 
   3   4   4       22.36       22.77      2.33 o 
   4   4   4      127.95      127.26      5.68 o 
   5   4   4       87.41       79.13      5.01 o 
   6   4   4       79.85       78.13      7.65 o 
   7   4   4        1.87        0.06      5.09 o 
   8   4   4       35.17       41.31      8.84 o 
   9   4   4       13.14       17.99      6.78 o 
  10   4   4       48.08       53.78     11.48 o 
  11   4   4        8.31       14.20      8.40 o 
   0   5   4      257.88      290.19     13.64 o 
   1   5   4       58.84       54.78      4.33 o 
   2   5   4      103.06       96.52      4.86 o 
   3   5   4      237.34      228.76     10.05 o 
   4   5   4      331.12      327.30     13.33 o 
   5   5   4       42.91       40.05      5.84 o 
   6   5   4       40.82       51.63     10.16 o 
   7   5   4       35.84       34.22      8.01 o 
   8   5   4       68.87       88.12     11.58 o 
   9   5   4       63.88       96.56     13.30 o 
  10   5   4        3.35        2.11      6.62 o 
   0   6   4       74.99       75.57      7.27 o 
   1   6   4       49.91       47.67      5.09 o 
   2   6   4       50.89       49.22      5.11 o 
   3   6   4       13.93       14.75      3.93 o 
   4   6   4       50.02       56.54      7.07 o 
   5   6   4      277.57      291.49     21.65 o 
   6   6   4       49.01       57.57     13.50 o 
   7   6   4      101.26      132.54     21.11 o 
   8   6   4       64.79       86.36     11.66 o 
   9   6   4       32.82       35.20     10.54 o 
   0   7   4       15.61       15.29      6.57 o 
   1   7   4       28.94       34.13      5.84 o 
   2   7   4       23.19       21.52      4.74 o 
   3   7   4       34.29       32.92      6.51 o 
   4   7   4      130.24      124.42     16.66 o 
   5   7   4       19.38       24.30      6.43 o 
   6   7   4       56.84       63.92     16.70 o 
   7   7   4       38.95       44.19      9.20 o 
   8   7   4        1.00        6.27      9.25 o 
   0   8   4      124.56      128.40     19.86 o 
   1   8   4       38.15       33.57      6.91 o 
   2   8   4        8.54        6.46      5.49 o 
   3   8   4       22.98       25.88      5.98 o 
   4   8   4       57.05       57.21     10.02 o 
   5   8   4        7.64        7.63      5.55 o 
   6   8   4       28.99       34.75     10.60 o 
   7   8   4        9.66       15.93      9.36 o 
   0   9   4       77.65       70.68     12.31 o 
   1   9   4        8.27       13.15      6.68 o 
   2   9   4       13.18       11.66      6.20 o 
   3   9   4        2.73        1.24      6.53 o 
   4   9   4        8.23        3.93      6.92 o 
   5   9   4        1.68        2.72      7.35 o 
   0  10   4        0.68       -1.39     13.40 o 
   1  10   4        5.21       10.29      8.64 o 
   2  10   4       29.13       31.37      7.92 o 
   2   0   5      631.56      672.18     12.75 o 
   4   0   5      113.98      108.25      6.62 o 
   6   0   5      431.96      416.03     23.12 o 
   8   0   5       53.13       44.78      6.79 o 
  10   0   5       38.41       29.99      8.08 o 
   1   1   5      848.46      925.46      9.67 o 
   2   1   5      224.33      225.13      5.14 o 
   3   1   5      607.68      640.59     12.25 o 
   4   1   5      354.64      339.25      6.91 o 
   5   1   5        7.41        4.76      1.89 o 
   6   1   5       89.56       84.69      4.41 o 
   7   1   5       48.37       44.02      3.92 o 
   8   1   5       40.90       40.13      4.07 o 
   9   1   5       10.62        9.96      3.80 o 
  10   1   5       33.81       38.51      6.72 o 
  11   1   5       20.16       22.13      6.70 o 
   1   2   5       29.84       24.36      2.26 o 
   2   2   5      222.86      215.85      6.52 o 
   3   2   5      491.84      480.37      7.37 o 
   4   2   5      634.94      648.22     12.68 o 
   5   2   5      270.02      285.39      7.51 o 
   6   2   5       15.42       11.02      2.53 o 
   7   2   5      122.84      120.30      7.90 o 
   8   2   5       32.48       26.18      5.04 o 
   9   2   5       22.99       18.16      5.40 o 
  10   2   5       10.22       12.50      5.91 o 
  11   2   5        5.97        2.62      6.27 o 
   1   3   5      611.54      596.16      9.93 o 
   2   3   5      649.45      650.34     20.35 o 
   3   3   5      305.19      290.20      5.86 o 
   4   3   5       18.79       14.97      2.02 o 
   5   3   5       85.93       87.11      8.10 o 
   6   3   5      167.75      179.64      9.34 o 
   7   3   5        8.88       10.10      4.54 o 
   8   3   5       52.64       58.61      7.71 o 
   9   3   5       11.03        4.70      4.86 o 
  10   3   5       15.70       14.63      6.89 o 
  11   3   5        7.10       -4.01      7.68 o 
   1   4   5       49.10       47.51      2.72 o 
   2   4   5      428.50      384.71      9.73 o 
   3   4   5      110.29       99.30      4.68 o 
   4   4   5      303.14      317.21     15.49 o 
   5   4   5       55.30       50.60      4.91 o 
   6   4   5      112.91      122.63      8.10 o 
   7   4   5       30.64       31.77      6.12 o 
   8   4   5       20.10       15.65      5.74 o 
   9   4   5        0.96       -2.99      5.87 o 
  10   4   5       30.38       29.23      8.60 o 
   1   5   5      117.42      105.31      5.08 o 
   2   5   5      119.59      107.41      5.23 o 
   3   5   5       25.66       20.42      3.25 o 
   4   5   5      101.79      100.17      6.01 o 
   5   5   5      102.51      119.66      9.99 o 
   6   5   5       47.03       40.76      6.23 o 
   7   5   5       77.63       89.77     16.36 o 
   8   5   5        5.76       11.28      7.72 o 
   9   5   5       13.48       23.37      8.11 o 
  10   5   5        4.32        5.33      9.39 o 
   1   6   5       20.63       15.50      4.24 o 
   2   6   5       34.24       39.45      4.76 o 
   3   6   5       99.03       94.29      7.05 o 
   4   6   5      157.27      163.79      9.13 o 
   5   6   5       70.62       68.69      7.83 o 
   6   6   5       68.35       82.64     11.20 o 
   7   6   5       16.25       12.93      6.13 o 
   8   6   5       22.88       17.18      8.69 o 
   9   6   5        0.81       -3.45      8.02 o 
   1   7   5      160.33      151.75     11.02 o 
   2   7   5       21.11       16.81      4.54 o 
   3   7   5       25.69       31.98      5.64 o 
   4   7   5       25.51       21.86      6.33 o 
   5   7   5       27.92       29.61      6.70 o 
   6   7   5        8.90        8.64      6.36 o 
   7   7   5        3.79       10.49      8.21 o 
   8   7   5       13.61       15.93      8.51 o 
   1   8   5       13.19        7.27      5.30 o 
   2   8   5       33.66       28.68      6.50 o 
   3   8   5       13.79       11.44      5.66 o 
   4   8   5        0.67        3.20      5.86 o 
   5   8   5       19.52       17.89      6.72 o 
   6   8   5       13.97       15.00      9.39 o 
   7   8   5        8.74       14.02      9.91 o 
   1   9   5       10.36       14.12      6.50 o 
   2   9   5        4.00        2.63      5.83 o 
   3   9   5       36.49       28.42      8.00 o 
   4   9   5        2.60        6.06      6.63 o 
   5   9   5        0.93        2.12      6.86 o 
   0   0   6     1647.36     1774.82     51.96 o 
   2   0   6      650.77      624.61     12.99 o 
   4   0   6      381.65      359.28     11.26 o 
   6   0   6      123.82      128.94      7.73 o 
   8   0   6       28.66       30.96      5.93 o 
  10   0   6       43.72       37.04     16.18 o 
   0   1   6     1377.63     1430.45     30.82 o 
   1   1   6      569.14      576.81      8.35 o 
   2   1   6       11.86       10.70      1.72 o 
   3   1   6        5.76        3.13      1.54 o 
   4   1   6       58.23       64.66      3.33 o 
   5   1   6        0.74       -0.05      1.84 o 
   6   1   6       25.51       23.43      2.82 o 
   7   1   6       27.41       25.06      3.33 o 
   8   1   6       64.46       59.49      5.25 o 
   9   1   6       30.29       28.90      5.17 o 
  10   1   6       33.53       30.12      6.88 o 
  11   1   6        4.80        7.22      6.64 o 
   0   2   6      199.14      186.76      6.48 o 
   1   2   6      403.78      389.65     11.08 o 
   2   2   6      181.67      162.53      5.90 o 
   3   2   6       32.54       33.32      2.34 o 
   4   2   6      233.86      231.87      8.26 o 
   5   2   6      280.17      272.59     12.06 o 
   6   2   6       10.74        9.57      3.01 o 
   7   2   6       51.18       47.40      4.81 o 
   8   2   6        0.41       -0.20      3.15 o 
   9   2   6       79.44       76.25      8.64 o 
  10   2   6       20.01       17.12      5.69 o 
  11   2   6        4.97        9.72      6.20 o 
   0   3   6      429.70      446.99      9.52 o 
   1   3   6       94.29       95.04      4.30 o 
   2   3   6        2.37        1.07      1.67 o 
   3   3   6      171.69      146.48      5.66 o 
   4   3   6      119.33      103.31      5.13 o 
   5   3   6       20.07       17.00      3.16 o 
   6   3   6      132.44      130.95     12.66 o 
   7   3   6      191.30      196.14     10.51 o 
   8   3   6       14.59       15.48      4.50 o 
   9   3   6       30.05       30.48      5.83 o 
  10   3   6       11.55       16.91      6.62 o 
   0   4   6      140.42      125.59      8.79 o 
   1   4   6      159.42      154.07      5.78 o 
   2   4   6       34.24       34.64      3.14 o 
   3   4   6      144.21      134.03      5.58 o 
   4   4   6      242.98      243.24      8.77 o 
   5   4   6      182.51      174.89      8.85 o 
   6   4   6        1.67        1.49      3.02 o 
   7   4   6       53.65       48.57      6.24 o 
   8   4   6      142.81      149.67     11.85 o 
   9   4   6        9.12        7.92      5.26 o 
  10   4   6       10.87        8.23      5.78 o 
   0   5   6      277.78      261.46     22.48 o 
   1   5   6       84.12       79.81      5.26 o 
   2   5   6       21.35       18.72      2.92 o 
   3   5   6        3.52        2.34      2.88 o 
   4   5   6       88.46       88.49      5.85 o 
   5   5   6      242.37      243.68      9.61 o 
   6   5   6       18.01       22.02      4.75 o 
   7   5   6      135.41      137.91     12.92 o 
   8   5   6       20.31       18.66      5.38 o 
   9   5   6       17.93       20.06      6.42 o 
   0   6   6       17.11       10.02      4.53 o 
   1   6   6        9.59        9.13      3.06 o 
   2   6   6       21.42       15.91      3.56 o 
   3   6   6       18.86       15.43      4.15 o 
   4   6   6      143.72      137.51      7.92 o 
   5   6   6      236.64      225.45     17.00 o 
   6   6   6       26.01       24.15      5.39 o 
   7   6   6       16.08       11.01      5.43 o 
   8   6   6        6.06        8.42      6.12 o 
   9   6   6        9.17       18.87      7.02 o 
   0   7   6       84.80       61.23     10.89 o 
   1   7   6      141.86      133.09     10.53 o 
   2   7   6       64.25       55.21      6.80 o 
   3   7   6       41.34       42.97      7.00 o 
   4   7   6        1.33        0.15      4.46 o 
   5   7   6       24.55       29.30      7.21 o 
   6   7   6        1.62       -0.70      5.20 o 
   7   7   6        4.06        9.50      6.02 o 
   0   8   6        2.51        0.55      7.83 o 
   1   8   6        7.24        3.47      5.03 o 
   2   8   6       37.98       35.14      7.24 o 
   3   8   6        0.89        1.59      5.41 o 
   4   8   6        3.04        6.76      5.56 o 
   5   8   6        5.25       10.10      5.87 o 
   6   8   6        4.82       12.97      7.33 o 
   0   9   6       27.40       20.53      9.75 o 
   1   9   6        6.61       -3.10      5.75 o 
   2   9   6       13.39        8.85      7.07 o 
   3   9   6        2.60        6.41      6.30 o 
   4   9   6       13.51       12.25      6.68 o 
   2   0   7      859.21      893.22     25.74 o 
   4   0   7      342.78      355.14     10.06 o 
   6   0   7       24.74       22.22      3.99 o 
   8   0   7       27.97       21.44      8.75 o 
  10   0   7        5.88       12.44      8.26 o 
   1   1   7      796.22      862.92     11.19 o 
   2   1   7       97.73       96.06      3.83 o 
   3   1   7       85.40       76.94      4.48 o 
   4   1   7       92.54       85.73      3.89 o 
   5   1   7       84.23       78.46      5.14 o 
   6   1   7       35.48       30.49      4.09 o 
   7   1   7       42.39       46.28      4.76 o 
   8   1   7        6.05        3.40      3.76 o 
   9   1   7        9.59        7.35      4.11 o 
  10   1   7       30.77       26.50      8.71 o 
  11   1   7        1.35        5.96      9.92 o 
   1   2   7      412.03      437.20      9.29 o 
   2   2   7      270.06      269.49      7.68 o 
   3   2   7      212.18      206.91      6.98 o 
   4   2   7      146.32      145.42      5.80 o 
   5   2   7      127.01      118.66      6.08 o 
   6   2   7      166.57      160.53      8.72 o 
   7   2   7        3.71        0.43      3.02 o 
   8   2   7        7.67        9.37      3.76 o 
   9   2   7       16.80       19.00      6.19 o 
  10   2   7       48.29       61.75      8.89 o 
   1   3   7      156.71      163.22      5.85 o 
   2   3   7       17.99       16.98      2.45 o 
   3   3   7      485.05      448.51     16.19 o 
   4   3   7       16.89       14.33      2.80 o 
   5   3   7       38.37       33.45      3.92 o 
   6   3   7      111.80      102.20      7.87 o 
   7   3   7       42.66       46.45      5.21 o 
   8   3   7       60.07       69.40      7.57 o 
   9   3   7       24.37       17.78      5.14 o 
  10   3   7       17.51       21.06      7.27 o 
   1   4   7       11.31       11.05      2.91 o 
   2   4   7       68.72       63.89      4.86 o 
   3   4   7      204.38      165.07     16.36 o 
   4   4   7      114.24      110.41      6.20 o 
   5   4   7      152.96      162.40     11.36 o 
   6   4   7      353.97      364.64     19.15 o 
   7   4   7       52.81       57.20      6.41 o 
   8   4   7       57.45       51.16      7.75 o 
   9   4   7       26.50       35.39      6.53 o 
  10   4   7       13.77       20.07      6.01 o 
   1   5   7       56.61       50.33      4.66 o 
   2   5   7       31.87       24.42      3.42 o 
   3   5   7      186.41      183.30      9.81 o 
   4   5   7       42.09       44.77      5.66 o 
   5   5   7       43.04       41.00      4.66 o 
   6   5   7       69.70       68.49      9.22 o 
   7   5   7       22.51       23.33      5.45 o 
   8   5   7       24.93       33.60      6.41 o 
   9   5   7        2.22        1.54      5.35 o 
   1   6   7       53.12       41.40      4.64 o 
   2   6   7      157.25      140.96      9.19 o 
   3   6   7        4.53        5.00      3.45 o 
   4   6   7       18.63       18.73      5.03 o 
   5   6   7       19.25       16.76      4.49 o 
   6   6   7       56.20       53.94      7.48 o 
   7   6   7        8.29        8.85      5.36 o 
   8   6   7        2.47        8.82      6.04 o 
   1   7   7       49.47       47.31      7.20 o 
   2   7   7       60.96       49.10      7.16 o 
   3   7   7        0.79        6.05      4.80 o 
   4   7   7       13.01       14.38      5.09 o 
   5   7   7       15.64       11.75      5.55 o 
   6   7   7        0.17        0.31      6.39 o 
   7   7   7        7.16       14.91      8.77 o 
   1   8   7       33.19       34.15      6.98 o 
   2   8   7        8.30        8.70      5.91 o 
   3   8   7       27.28       28.57      7.72 o 
   4   8   7       23.21       24.14      6.87 o 
   5   8   7        2.20        3.14      6.88 o 
   1   9   7       14.04        7.13      7.09 o 
   2   9   7        0.01        1.72      6.45 o 
   3   9   7        3.45        5.44      7.43 o 
   0   0   8       81.49       94.69      8.63 o 
   2   0   8      286.06      298.29     10.88 o 
   4   0   8      439.83      447.52     14.64 o 
   6   0   8       45.63       51.89      6.93 o 
   8   0   8        9.67        6.87      6.34 o 
  10   0   8       25.78       16.57      8.35 o 
   0   1   8      305.48      304.88     10.38 o 
   1   1   8      244.91      251.03      6.48 o 
   2   1   8      703.56      757.21     17.88 o 
   3   1   8       32.81       25.87      2.83 o 
   4   1   8        6.66        8.04      2.36 o 
   5   1   8       30.81       24.68      3.07 o 
   6   1   8       17.20       16.19      3.55 o 
   7   1   8        1.69        1.44      2.91 o 
   8   1   8       74.71       77.72      8.90 o 
   9   1   8        8.24       13.99      6.30 o 
  10   1   8       10.00       22.38      7.44 o 
   0   2   8       60.18       59.48      6.77 o 
   1   2   8      634.27      651.24     12.16 o 
   2   2   8       66.37       65.63      4.31 o 
   3   2   8       30.59       29.71      3.41 o 
   4   2   8      102.18      106.44      5.27 o 
   5   2   8      200.23      208.36      8.47 o 
   6   2   8      103.12       91.20      6.42 o 
   7   2   8        5.63        2.57      3.20 o 
   8   2   8      213.90      235.93     19.58 o 
   9   2   8       38.37       56.82      9.81 o 
  10   2   8        3.50        6.28      6.95 o 
   0   3   8      351.98      368.35     15.52 o 
   1   3   8       28.07       22.54      3.41 o 
   2   3   8       22.24       20.23      3.52 o 
   3   3   8       48.83       43.76      3.75 o 
   4   3   8       11.08       10.42      2.70 o 
   5   3   8      360.30      372.75     19.22 o 
   6   3   8       79.12       71.80      5.46 o 
   7   3   8       54.07       55.02      5.64 o 
   8   3   8       58.53       61.30      8.34 o 
   9   3   8       54.90       70.91      9.07 o 
  10   3   8        2.00        4.10      6.00 o 
   0   4   8       83.04       88.94      9.84 o 
   1   4   8       26.05       20.55      3.48 o 
   2   4   8       39.85       35.67      4.19 o 
   3   4   8        9.26       10.03      3.48 o 
   4   4   8      214.35      223.26     11.16 o 
   5   4   8       23.77       22.55      3.72 o 
   6   4   8      169.20      177.06     12.33 o 
   7   4   8       49.68       45.00      6.15 o 
   8   4   8       76.78       70.85      9.22 o 
   9   4   8        3.66       11.81      5.47 o 
   0   5   8       93.07       80.38      8.35 o 
   1   5   8       34.86       29.33      4.01 o 
   2   5   8       45.37       39.62      5.20 o 
   3   5   8       61.78       52.07      6.14 o 
   4   5   8      423.10      433.04     16.23 o 
   5   5   8      103.07      101.80      9.37 o 
   6   5   8       12.51       14.64      5.50 o 
   7   5   8        2.48        2.52      3.66 o 
   8   5   8        6.25        7.93      5.60 o 
   0   6   8      436.44      389.53     28.06 o 
   1   6   8       38.85       39.65      5.22 o 
   2   6   8       38.95       31.01      5.20 o 
   3   6   8        8.50        9.74      3.83 o 
   4   6   8        9.09        8.01      4.41 o 
   5   6   8       21.12       23.02      5.42 o 
   6   6   8        9.83       15.39      5.09 o 
   7   6   8        1.29        3.48      5.98 o 
   8   6   8       31.42       36.40     10.09 o 
   0   7   8      106.22       86.07     12.95 o 
   1   7   8       76.60       78.87     12.58 o 
   2   7   8       16.03        6.36      4.68 o 
   3   7   8       18.24       15.29      4.74 o 
   4   7   8        0.18       -1.57      4.88 o 
   5   7   8        5.40        7.81      6.09 o 
   6   7   8        7.73       10.34      6.26 o 
   0   8   8       10.52        2.25      7.70 o 
   1   8   8        1.72       -0.95      5.49 o 
   2   8   8       18.84       14.88      5.72 o 
   3   8   8       12.53       22.93      7.59 o 
   4   8   8        5.78        2.99      5.50 o 
   0   9   8       11.58       17.39     11.69 o 
   1   9   8       23.88       33.96      8.49 o 
   2   0   9      269.59      254.66     10.09 o 
   4   0   9       84.78       81.04      6.82 o 
   6   0   9      182.31      195.57     13.43 o 
   8   0   9       25.53       21.10      8.04 o 
  10   0   9       36.31       38.51     12.36 o 
   1   1   9       16.03       13.23      2.69 o 
   2   1   9       59.69       55.53      4.28 o 
   3   1   9       34.94       34.15      3.65 o 
   4   1   9       29.87       28.13      3.38 o 
   5   1   9        9.05        5.49      2.79 o 
   6   1   9       25.72       22.63      4.58 o 
   7   1   9        5.97        6.97      4.45 o 
   8   1   9        2.25        0.82      4.63 o 
   9   1   9        2.53        2.42      5.26 o 
  10   1   9        2.82        7.36      8.31 o 
   1   2   9      362.18      381.64     13.58 o 
   2   2   9       18.06       10.69      3.11 o 
   3   2   9       49.60       39.79      3.82 o 
   4   2   9       44.72       42.12      3.85 o 
   5   2   9        7.43        6.20      3.18 o 
   6   2   9       70.37       64.06      5.67 o 
   7   2   9       12.50        7.13      3.46 o 
   8   2   9        7.52        5.27      4.64 o 
   9   2   9       10.17       18.84      8.15 o 
   1   3   9      250.73      237.79      9.44 o 
   2   3   9       12.94       10.56      3.26 o 
   3   3   9        0.46        0.85      2.57 o 
   4   3   9      274.52      298.37     12.27 o 
   5   3   9       57.79       50.93      4.85 o 
   6   3   9       64.38       58.92      5.38 o 
   7   3   9       40.64       37.77      5.32 o 
   8   3   9        3.66        8.88      5.07 o 
   9   3   9       22.71       26.78      7.56 o 
   1   4   9       69.74       71.39      5.63 o 
   2   4   9      182.66      184.68      8.64 o 
   3   4   9       72.29       62.96      6.38 o 
   4   4   9      248.10      285.03     13.31 o 
   5   4   9       17.19       12.58      4.20 o 
   6   4   9       20.86       22.64      4.86 o 
   7   4   9       19.63       23.56      6.83 o 
   8   4   9       10.65       13.07      4.81 o 
   9   4   9       16.87       20.87      6.46 o 
   1   5   9      134.67      129.77      7.66 o 
   2   5   9       88.51       97.16      7.84 o 
   3   5   9       92.10       94.77      7.75 o 
   4   5   9       33.69       29.24      4.95 o 
   5   5   9        9.15       10.51      4.24 o 
   6   5   9       28.83       31.16      5.69 o 
   7   5   9        8.78        4.85      5.43 o 
   8   5   9        3.83       11.02      7.45 o 
   1   6   9       76.53       83.66      7.62 o 
   2   6   9       39.29       35.98      5.51 o 
   3   6   9       14.99        8.83      5.06 o 
   4   6   9        1.44        0.64      3.90 o 
   5   6   9       15.68       13.03      4.57 o 
   6   6   9       13.84       10.17      5.14 o 
   7   6   9        3.71        1.15      5.75 o 
   1   7   9       37.06       33.46      5.88 o 
   2   7   9        5.92        2.16      4.62 o 
   3   7   9       24.02       22.86      6.05 o 
   4   7   9       12.56       11.62      4.70 o 
   5   7   9       18.11       25.31      6.46 o 
   1   8   9        2.69        4.69      6.42 o 
   2   8   9        1.63        4.25      5.69 o 
   3   8   9       12.52       16.95      7.26 o 
   0   0  10      187.37      206.77     14.00 o 
   2   0  10       56.58       51.18      6.93 o 
   4   0  10      195.67      187.41     12.36 o 
   6   0  10        4.54       10.72      5.80 o 
   8   0  10       82.70       90.82     13.51 o 
   0   1  10      289.27      297.64     14.97 o 
   1   1  10       10.44       12.16      3.40 o 
   2   1  10      101.97      102.63      6.38 o 
   3   1  10       22.56       22.10      3.77 o 
   4   1  10       92.76       81.55      5.60 o 
   5   1  10      181.90      206.49      8.77 o 
   6   1  10       17.07       15.85      4.31 o 
   7   1  10       22.12       23.44      5.49 o 
   8   1  10       21.92       26.74      6.59 o 
   9   1  10        5.12        9.04      6.50 o 
   0   2  10      229.83      231.04     13.55 o 
   1   2  10      166.71      179.14      8.47 o 
   2   2  10       22.72       19.27      3.62 o 
   3   2  10       57.54       54.05      5.15 o 
   4   2  10       78.49       88.49      6.10 o 
   5   2  10       96.55       91.65      6.09 o 
   6   2  10       57.45       61.19      7.09 o 
   7   2  10       10.41       10.37      4.93 o 
   8   2  10       16.09       19.22      6.08 o 
   9   2  10        9.29        9.36      8.09 o 
   0   3  10      256.50      278.37     15.23 o 
   1   3  10      408.40      431.54     16.07 o 
   2   3  10      258.55      240.38     10.05 o 
   3   3  10       80.01       75.78      6.13 o 
   4   3  10       22.69       23.29      4.35 o 
   5   3  10       66.53       69.22      6.38 o 
   6   3  10       33.54       32.89      5.14 o 
   7   3  10       17.86       10.82      4.27 o 
   8   3  10       18.75       16.90      5.16 o 
   0   4  10       33.34       30.69      8.38 o 
   1   4  10        0.25       -0.57      2.96 o 
   2   4  10      103.15      106.32      7.34 o 
   3   4  10      123.11      125.70      9.07 o 
   4   4  10       99.96      101.56      8.29 o 
   5   4  10        8.53        9.09      4.33 o 
   6   4  10       11.74       10.53      4.90 o 
   7   4  10        1.93       -3.00      4.55 o 
   8   4  10        5.53        3.12      5.73 o 
   0   5  10       43.57       42.39      7.35 o 
   1   5  10       17.21       18.26      3.96 o 
   2   5  10      139.35      146.71      9.92 o 
   3   5  10       23.93       20.37      5.23 o 
   4   5  10       21.60       14.04      4.86 o 
   5   5  10       19.77       14.48      4.62 o 
   6   5  10        1.91        3.49      4.25 o 
   7   5  10        6.00        0.69      5.40 o 
   0   6  10      103.10       89.91     10.22 o 
   1   6  10       10.38       11.58      4.83 o 
   2   6  10       43.96       41.81      6.09 o 
   3   6  10       14.50       11.77      4.89 o 
   4   6  10        6.62        3.60      4.71 o 
   5   6  10       13.32       12.46      5.85 o 
   6   6  10        3.30        1.82      5.57 o 
   0   7  10        8.44        8.46      8.30 o 
   1   7  10       19.36       20.82      5.26 o 
   2   7  10        1.63        2.80      4.38 o 
   3   7  10       24.97       32.24      6.56 o 
   4   7  10        3.07        9.51      5.63 o 
   0   8  10       18.56       46.01     11.99 o 
   1   8  10        0.36        4.43      6.92 o 
   2   0  11      109.06      123.42     10.56 o 
   4   0  11       20.22       13.38      5.89 o 
   6   0  11       77.35       73.79     11.42 o 
   8   0  11       37.43       29.42     15.39 o 
   1   1  11        2.27       -1.84      3.09 o 
   2   1  11        9.66       10.62      3.88 o 
   3   1  11       90.77       78.58      7.12 o 
   4   1  11       31.92       28.74      5.28 o 
   5   1  11       33.03       38.91      5.32 o 
   6   1  11        5.36        3.57      4.31 o 
   7   1  11       42.39       50.69      7.70 o 
   8   1  11        0.39        0.47      5.41 o 
   1   2  11      368.79      407.90     13.18 o 
   2   2  11       61.69       67.44      6.02 o 
   3   2  11       35.91       30.43      5.27 o 
   4   2  11       39.11       41.51      5.71 o 
   5   2  11        9.94       12.08      4.31 o 
   6   2  11       40.30       33.80      6.46 o 
   7   2  11       14.85       16.18      5.30 o 
   8   2  11       11.37       19.88      6.48 o 
   1   3  11       99.78       94.94      7.24 o 
   2   3  11       85.72       85.85      6.85 o 
   3   3  11       28.49       29.72      5.43 o 
   4   3  11       67.78       69.51      6.94 o 
   5   3  11        4.30        6.70      4.55 o 
   6   3  11        3.30        2.69      4.25 o 
   7   3  11        1.49        2.58      4.86 o 
   8   3  11       15.64       18.80      5.95 o 
   1   4  11       71.77       77.87      6.67 o 
   2   4  11       95.75       88.19      7.28 o 
   3   4  11       18.42       22.29      4.92 o 
   4   4  11       76.33       89.25      8.09 o 
   5   4  11        9.98        0.86      4.27 o 
   6   4  11       17.31       24.39      5.52 o 
   7   4  11        1.36       -4.44      5.50 o 
   1   5  11       73.71       89.35      8.23 o 
   2   5  11       10.99        8.08      4.09 o 
   3   5  11       10.42       13.60      4.41 o 
   4   5  11        5.95        4.47      5.23 o 
   5   5  11        6.23        4.10      4.48 o 
   6   5  11       22.57       22.16      5.95 o 
   1   6  11       14.56       10.74      5.51 o 
   2   6  11       31.21       31.71      6.35 o 
   3   6  11       10.52       14.68      5.69 o 
   4   6  11        0.24        3.22      4.55 o 
   5   6  11        2.54        5.07      5.11 o 
   1   7  11        2.13       -0.65      5.49 o 
   2   7  11        1.22        2.76      5.28 o 
   3   7  11        9.11       26.49      9.56 o 
   0   0  12      189.62      218.68     25.03 o 
   2   0  12       55.90       60.06     10.24 o 
   4   0  12       55.07       54.97     10.18 o 
   6   0  12       23.92       31.89      9.36 o 
   8   0  12       27.11       30.58     10.55 o 
   0   1  12      109.30      100.18     13.65 o 
   1   1  12       35.40       44.67      6.80 o 
   2   1  12       55.10       55.90      6.33 o 
   3   1  12        8.53        7.05      4.37 o 
   4   1  12       80.83       87.14      7.81 o 
   5   1  12      120.84      114.48     10.16 o 
   6   1  12        6.62       10.48      5.35 o 
   7   1  12       11.24       13.21      5.81 o 
   0   2  12      431.59      459.68     20.80 o 
   1   2  12       44.92       43.62      5.82 o 
   2   2  12      118.78      125.85      9.25 o 
   3   2  12       12.86       11.33      4.20 o 
   4   2  12       47.83       44.31      7.01 o 
   5   2  12       29.27       23.58      5.79 o 
   6   2  12        6.19        3.03      5.40 o 
   7   2  12        5.20        6.52      5.97 o 
   0   3  12      240.81      285.46     17.10 o 
   1   3  12       68.35       70.50      6.58 o 
   2   3  12      104.41      109.21      8.91 o 
   3   3  12        6.56       11.27      4.88 o 
   4   3  12       12.23        8.43      4.49 o 
   5   3  12       26.84       26.30      5.93 o 
   6   3  12       10.25        8.84      5.59 o 
   7   3  12        0.79        0.35      5.76 o 
   0   4  12       65.21       66.12     11.84 o 
   1   4  12       34.38       33.05      5.18 o 
   2   4  12       68.11       64.74      7.08 o 
   3   4  12        4.65        4.75      4.30 o 
   4   4  12       17.00       28.17      6.91 o 
   5   4  12        2.60        6.72      4.34 o 
   6   4  12       17.37       29.20      6.79 o 
   0   5  12       32.59       32.55      7.64 o 
   1   5  12       24.84       26.37      5.67 o 
   2   5  12       61.35       75.41      8.13 o 
   3   5  12       14.13       12.21      5.14 o 
   4   5  12       11.55       10.91      5.90 o 
   5   5  12       14.41       13.89      5.97 o 
   0   6  12        4.85       13.95      9.55 o 
   1   6  12       17.68       26.63      5.90 o 
   2   6  12       14.88       11.43      5.58 o 
   3   6  12        7.20        3.42      4.95 o 
   2   0  13       21.12       13.99      8.85 o 
   4   0  13       68.86       68.81     12.60 o 
   6   0  13       54.28       63.25     17.67 o 
   1   1  13      103.63      104.94     10.04 o 
   2   1  13       40.82       51.75      7.67 o 
   3   1  13       45.42       55.26      7.33 o 
   4   1  13       16.51       13.86      5.84 o 
   5   1  13        2.01        7.00      5.58 o 
   6   1  13       16.90       18.66      6.74 o 
   1   2  13       32.93       39.51      6.80 o 
   2   2  13       11.57       10.28      5.58 o 
   3   2  13       46.84       45.04      6.50 o 
   4   2  13       37.38       46.42      7.68 o 
   5   2  13        5.01        5.90      5.04 o 
   6   2  13       12.23       10.63      5.78 o 
   1   3  13       34.87       41.90      6.42 o 
   2   3  13       15.79       19.82      5.24 o 
   3   3  13       59.31       59.30      8.20 o 
   4   3  13       32.55       35.77      6.63 o 
   5   3  13        5.74        6.00      5.54 o 
   6   3  13        0.83        9.89      6.20 o 
   1   4  13        8.98        7.29      4.35 o 
   2   4  13       10.80       16.28      6.30 o 
   3   4  13        0.89        1.39      5.08 o 
   4   4  13       12.23       17.25      6.45 o 
   5   4  13        6.99       13.85      6.13 o 
   1   5  13        0.57       -2.77      4.77 o 
   2   5  13        5.22        7.28      5.07 o 
   3   5  13        8.38       10.93      5.46 o 
   0   0  14        1.51        0.10     11.62 o 
   2   0  14       18.15       23.40      8.73 o 
   4   0  14       26.03       44.86     11.72 o 
   0   1  14        1.05        4.04      6.27 o 
   1   1  14       36.98       24.35      6.68 o 
   2   1  14        0.83        0.32      5.51 o 
   3   1  14       48.13       50.39      8.30 o 
   4   1  14        3.57        4.79      6.86 o 
   5   1  14        8.77       14.90      7.04 o 
   0   2  14       34.01       40.53      9.70 o 
   1   2  14       12.55       13.77      5.37 o 
   2   2  14       53.87       50.03      7.91 o 
   3   2  14        6.44        4.48      6.73 o 
   4   2  14        6.15        9.62      6.23 o 
   5   2  14       14.53        9.34      7.51 o 
   0   3  14        2.18        4.92      7.01 o 
   1   3  14       18.18       14.14      6.41 o 
   2   3  14        3.70        2.15      6.86 o 
   3   3  14        7.10        7.24      5.24 o 
   4   3  14       46.54       62.71      8.94 o 
   0   4  14        3.92       17.22      9.97 o 
   1   4  14        0.61        0.79      5.45 o 
   2   4  14        8.82       13.49      6.02 o 
   3   4  14        0.04        1.75      5.46 o 
   2   0  15       17.54       15.63      9.13 o 
   1   1  15       25.18       17.49      7.13 o 
   2   1  15        4.33        5.79      6.24 o 
   3   1  15        1.22        6.31      6.89 o 
   1   2  15        0.63        1.26      5.73 o 
   2   2  15        0.39       -1.40      6.10 o 
   1   3  15        4.18        6.29      6.10 o 
                                                 
